# Supplementary material for: An intrinsically disordered nascent protein interacts with specific regions of the ribosomal surface near the exit tunnel
Source: Commun Biol. 2021 Oct 29;4:1236. doi: 10.1038/s42003-021-02752-4 (PMC8556260; doi:10.1038/s42003-021-02752-4)
Supplement: Supplementary file 6 — Supplementary Data 1 [file 42003_2021_2752_MOESM6_ESM.xlsx]

## Sheet: Data Fig 2c
Specie	Fraction of crosslinking
Non-crosslinked population	0.689239	0.653238
Crosslinked population	0.310761	0.346762
Data from: Initial dynamic fraction	Knight, A.M., Culviner, P.H., Kurt-Yilmaz, N., Zou, T., Ozkan, S.B., Cavagnero, S. 'Electrostatic Effect of the Ribosomal Surface on Nascent Polypeptide Dynamics' ACS Chem. Biol. 8, 1195-1204 (2013).
Data from: Initial static fraction	Knight, A.M., Culviner, P.H., Kurt-Yilmaz, N., Zou, T., Ozkan, S.B., Cavagnero, S. 'Electrostatic Effect of the Ribosomal Surface on Nascent Polypeptide Dynamics' ACS Chem. Biol. 8, 1195-1204 (2013).

## Sheet: Data Fig 5b
PIR variant	Fraction of crosslinking
PIR-30	0.1506	0	0.004	0.0102	0.0341	0.009	0.0117
PIR-40	0.1766	0	0.0306	0.0261	0.0766	0.0102	0.0121
PIR-50	0.2351	0.234	0.1428	0.049	0.069	0.0813	0.0668
PIR-60	0.2144	0.1956	0.0669	0.0966	0.1542	0.1248	0.2028
PIR-70	0.2362	0.1734	0.1838	0.2055	0.1113	0.222	0.1494
PIR-80	0.3622	0.3237	0.4064	0.4012	0.4115	0.3672	0.4324
PIR-91	0.5307	0.4959	0.5429	0.574	0.5509	0.591	0.4524
PIR variant	Normalized fraction of crosslinking
PIR-30	0.03765	0	0.001	0.00255	0.008525	0.00225	0.002925
PIR-40	0.0252286	0	0.00437143	0.00372857	0.0109429	0.00145714	0.00172857
PIR-50	0.0261222	0.026	0.0158667	0.00544444	0.00766667	0.00903333	0.00742222
PIR-60	0.0238222	0.0217333	0.00743333	0.0107333	0.0171333	0.0138667	0.0225333
PIR-70	0.0262444	0.0192667	0.0204222	0.0228333	0.0123667	0.0246667	0.0166
PIR-80	0.0329273	0.0294273	0.0369455	0.0364727	0.0374091	0.0333818	0.0393091
PIR-91	0.044225	0.041325	0.0452417	0.0478333	0.0459083	0.04925	0.0377

## Sheet: Data Fig 6c
PIR variant	Normalized fraction of crosslinking
PIR 0.0.0	0.0424583	0.03985	0.0352167
PIR 1.0.0	0.03811	0.0335769	0.0285385
PIR 1.0.1	0.0384692	0.0340615	0.0258231
PIR 1.0.2	0.0339538	0.0375308	0.0343769
PIR 1.0.3	0.0369429	0.0384643	0.0352143
PIR 1.2.3	0.0232533	0.0246667	0.02268

## Sheet: Data Fig 7a
	Normalized fraction of crosslinking
PIR variant	0 mM KCl	500 mM KCl
50	0.0114925	0.0116936
50	0.0110459	0.0101629
70	0.0227273	0.0208003
70	0.02	0.0158938
91-000	0.049	0.0257575
91-000	0.0508436	0.0381769
91-000	0.03725
91-000	0.04125
91-123	0.0327341	0.0389788
91-123	0.0427161	0.0361392
91-123	0.0229673
91-123	0.0241741

## Sheet: Data Fig 7b
	Normalized fraction of crosslinking
PIR variant	10 mM Mg2+	1 mM Mg2+
50	0.0107484	0
50	0.0114965	0
70	0.0218664	0.00524997
70	0.0251244	0.00580333
91-000	0.049	0.0083108
91-000	0.0508436	0.0131612
91-000	0.03725	0.00798568
91-000	0.04125	0.00611943
91-000	0.0484873	0.031791
91-000		0.0281292
91-000		0.0303237
91-123	0.0229673	0.0202316
91-123	0.0241741	0.0236605
91-123	0.0327341
91-123	0.0437161

## Sheet: Data Fig 7c
PIR-91 000
Normalized fraction of crosslinking
10 mM Mg+2	4 mM Mg+2	2 mM Mg+2	1.5 mM Mg+2	1 mM Mg+2
0.049	0.0457972	0.0300673	0.0225317	0.0083108
0.0508436	0.0519332	0.0377259	0.0312796	0.0131612
0.03725		0.0478695	0.050338	0.00798568
0.04125		0.0466493	0.0514498	0.00611943
0.0484873		0.0461564	0.0518498	0.031791
				0.0281292
				0.0303237
PIR-91 123
Normalized fraction of crosslinking
10 mM Mg+2	4 mM Mg+2	2 mM Mg+2	1.5 mM Mg+2	1 mM Mg+2
0.0327341	0.0317804	0.0285714	0.0277944	0.0202316
0.0437161	0.0409911	0.037931	0.0360447	0.0236605
0.0229673
0.0241741

## Sheet: Data Fig 7d
PIR variant	Normalized fraction of crosslinking
50	1	1
70	0.759907	0.769016
91-000	0.830392	0.741143	0.785619	0.85165	0.344343	0.419863	0.374606
91-123	0.0125025	0.0200556
